# Supplementary material for: Seasonal Developing Xylem Transcriptome Analysis of Pinus densiflora Unveils Novel Insights for Compression Wood Formation
Source: Genes (Basel). 2023 Aug 26;14(9):1698. doi: 10.3390/genes14091698 (PMC10531420; doi:10.3390/genes14091698)
Supplement: Supplementary file 1 [file genes-14-01698-s001.zip]

Archive with 7 entries (7 files):
- genes-2557687 supplementary.pdf
- Nguyen et al_Genes_Sup TableS1.xlsx
- Nguyen et al_Genes_Sup TableS2.xlsx
- Nguyen et al_Genes_Sup TableS3.xlsx
- Nguyen et al_Genes_Sup TableS4.xlsx
- Nguyen et al_Genes_Sup TableS5.xlsx
- Nguyen et al_Genes_Sup TableS6.xlsx
