# Supplementary material for: Seasonal Developing Xylem Transcriptome Analysis of Pinus densiflora Unveils Novel Insights for Compression Wood Formation
Source: Genes (Basel). 2023 Aug 26;14(9):1698. doi: 10.3390/genes14091698 (PMC10531420; doi:10.3390/genes14091698)
Supplement: Supplementary file 1 [file genes-14-01698-s001.zip › Nguyen et al_Genes_Sup TableS1.xlsx]

## Sheet: Sheet1
Supplementary table S1. Temperature and day length in the sampling days.
Season	1st set			2nd set
	Date	Mean temperature (◦C)	Day length (hour)	Date	Mean temperature (◦C)	Day length (hour)
Spring	2018-04-27	13.9	13:34:00	2019-04-16	14.2	13:09:00
Summer	2018-08-14	31.8	13:39:00	2019-08-13	29.1	13:41:00
Fall	2018-11-13	7.8	10:15:00	2019-11-12	8.6	10:17:00
Winter	2019-01-17	-0.4	09:54:00	2020-02-12	7.3	10:41:00
