# Supplementary material for: Seasonal Developing Xylem Transcriptome Analysis of Pinus densiflora Unveils Novel Insights for Compression Wood Formation
Source: Genes (Basel). 2023 Aug 26;14(9):1698. doi: 10.3390/genes14091698 (PMC10531420; doi:10.3390/genes14091698)
Supplement: Supplementary file 1 [file genes-14-01698-s001.zip › Nguyen et al_Genes_Sup TableS2.xlsx]

## Sheet: Sheet1
Supplementary Table S2. Summary of RNA-seq analysis.
No.	Sample_ID	Sample name	Yield (Bases)	Reads	% of >= Q30 Bases	Mean Quality Score
					(PF)	(PF)
1	BFD_SpCW1	CW 27th Apr, 2018	2599534465	25737965	95.54	36.28
2	BFD_SpOW1	OW 27th Apr, 2018	2580314165	25547665	96.17	36.4
3	BFD_SuCW1	CW 14th Aug, 2018	2697564863	26708563	95.55	36.28
4	BFD_SuOW1	OW 14th Aug, 2018	2703773131	26770031	96.62	36.47
5	BFD_FaCW1	CW 13th Nov, 2018	2745420986	27182386	95.24	36.23
6	BFD_FaOW1	OW 13th Nov, 2018	2555784901	25304801	96.15	36.39
7	BFD_WiCW1	CW 17th Jan, 2019	2580294167	25547467	95.44	36.26
8	BFD_WiOW1	OW 17th Jan, 2019	2618952826	25930226	96.33	36.42
9	BFD_SpCW2	CW 16th Apr, 2019	5578295448	55230648	96.05	36.36
10	BFD_SpOW2	OW 16th Apr, 2019	2611642143	25857843	96.24	36.41
11	BFD_SuCW2	CW 13th Aug, 2019	4786727441	47393341	96.03	36.36
12	BFD_SuOW2	OW 13th Aug, 2019	2662861465	26364965	96.27	36.41
13	BFD_FaCW2	CW 12th Nov, 2019	5548541151	54936051	95.85	36.33
14	BFD_FaOW2	OW 12th Nov, 2019	2681416781	26548681	96.61	36.47
15	BFD_WiCW2	CW 12th Feb, 2020	5666477134	56103734	96.04	36.36
16	BFD_WiOW2	OW 12th Feb, 2020	2519414296	24944696	96.38	36.43
		Total	53137015363	526109063
CW: compression wood, OW: opposite wood, SP: spring, SM: summer, FA: fall, WN: winter.
