# Supplementary material for: Seasonal Developing Xylem Transcriptome Analysis of Pinus densiflora Unveils Novel Insights for Compression Wood Formation
Source: Genes (Basel). 2023 Aug 26;14(9):1698. doi: 10.3390/genes14091698 (PMC10531420; doi:10.3390/genes14091698)
Supplement: Supplementary file 1 [file genes-14-01698-s001.zip › Nguyen et al_Genes_Sup TableS3.xlsx]

## Sheet: Sheet1
Supplementary Table S3. The expression of well-known genes involved in wood formation of CW and OW in growing season
Contig ID	Average gene expression (TPM)								Grow vs dormancy				CW vs OW		AGI (blastx)	%	p-value	Gene name	TF family	Description	Fuctional classification
	SP_CW	SM_CW	FA_CW	WN_CW	SP_OW	SM_OW	FA_OW	WN_OW	SP/FA CW	SM/FA CW	SP/FA OW	SM/FA OW	CW/OW SP	CW/OW SM
DN65000_c0_g1_i8	11.1885	0.983	0.3405	1.33	12.7565	0.2465	0.184	0	5.03822	1.52954	6.11538	0.421882	-0.189216	1.9956	AT3G10870.1	38.5	1.45e-27	MES17	#N/A	Encodes a methyl IAA esterase.	Hormone regulation
DN56789_c1_g4_i4	63.972	1.143	5.552	10.108	48.0805	0	1.064	10.47	3.52636	-2.28018	5.49788	-11.0553	0.411989	11.1586	AT1G30330.1	50.446	3.07e-52	ARF6	ARF	Encodes a member of the auxin response factor family.	Hormone regulation
DN62764_c0_g2_i4	46.454	28.47	7.951	49.175	46.3695	19.084	7.0245	34.242	2.54659	1.84023	2.72271	1.4419	0.00262666	0.577079	AT5G60450.1	52.023	6.38e-94	ARF4	ARF	Encodes a member of the ARF family of transcription factors which mediate auxin responses.	Hormone regulation
DN54641_c0_g1_i2	7.1585	2.0855	0.085	0.4235	7.8365	1.929	0.211	0.3	6.39605	4.61679	5.21489	3.19254	-0.130552	0.11254	AT2G33310.2	46.784	2.59e-39	IAA13	#N/A	Auxin induced gene, IAA13 (IAA13).	Hormone regulation
DN1991_c0_g1_i1	21.962	10.346	2.764	6.129	21.5335	5.9615	3.9745	7.0675	2.99018	1.90424	2.43774	0.584902	0.0284266	0.795326	AT1G56150.1	45.161	5.1e-25	SAUR-like	#N/A	SAUR-like auxin-responsive protein family	Hormone regulation
DN56463_c4_g2_i6	31.458	16.2705	2.44	4.889	23.428	14.274	2.5315	2.107	3.68847	2.73731	3.21017	2.49533	0.425193	0.188869	AT5G65980.1	50.835	9.5e-133	Auxin efflux carrier	#N/A	Auxin efflux carrier family protein	Hormone regulation
DN56463_c4_g2_i3	34.263	6.1575	1.0125	0.044	32.928	2.2555	0.843	1.936	5.08066	2.60442	5.28764	1.41984	0.0573366	1.4489	AT1G76520.2	46.174	2.18e-113	Auxin efflux carrier	#N/A	Auxin efflux carrier family protein	Hormone regulation
DN55133_c0_g1_i6	18.0605	4.7955	0.7115	4.8295	18.4765	3.8795	1.2945	3.423	4.66583	2.75275	3.83522	1.58348	-0.0328537	0.305811	AT1G70940.1	59.748	0	PIN3	#N/A	A regulator of auxin efflux and involved in differential growth.	Hormone regulation
DN67033_c1_g1_i1	45.48	8.3475	3.9645	5.075	12.152	3.841	2.985	1.983	3.52002	1.07421	2.02539	0.363751	1.90404	1.11986	AT5G26594.1	43.636	7.35e-09	RR24	#N/A	Encodes an atypical subtype of the ARR (Arabidopsis response regulator) protein family .	Hormone regulation
DN55139_c1_g5_i4	39.435	14.199	3.7345	18.1185	33.893	16.959	4.9815	16.5565	3.40049	1.9268	2.76634	1.7674	0.218489	-0.256262	AT3G57040.1	62.5	3.42e-54	ARR9	#N/A	response regulator ARR9, A two-component response regulator-like protein	Hormone regulation
DN55724_c0_g1_i1	1.587	0.314	3.7625	10.0195	1.1945	0.1615	3.51	7.2285	-1.24539	-3.58286	-1.55506	-4.44186	0.409895	0.95923	AT3G11540.1	82.166	0	SPY	#N/A	Encodes a N-acetyl glucosamine transferase that may glycosylate other molecules involved in GA signaling.	Hormone regulation
DN63774_c1_g2_i1	23.6785	17.928	4.37	35.915	17.939	10.887	3.1375	23.271	2.43787	2.03651	2.51541	1.79492	0.400478	0.719608	AT3G30180.1	54.847	3.14e-149	BR6OX2	#N/A	Encodes a cytochrome p450 enzyme that catalyzes the last reaction in the production of brassinolide.	Hormone regulation
DN56640_c0_g1_i5	6.85	5.269	0	0	13.129	4.5965	0	0	13.7419	13.3633	14.6805	13.1663	-0.938581	0.196993	AT4G30610.1	71.396	0	BRS1	#N/A	Encodes a secreted glycosylated serine carboxypeptidase with broad substrate preference that is involved in brassinosteroid signalling via BRI1.	Hormone regulation
DN66958_c1_g1_i1	39.259	1.9685	0	0.5	23.99	0.834	0	0.648	16.2607	11.9429	15.5501	10.7039	0.71059	1.23898	AT3G13380.1	54.348	5.04e-08	BRL3	#N/A	Similar to BRI, brassinosteroid receptor protein.	Hormone regulation
DN58100_c0_g1_i3	88.59	28.967	9.0775	16.215	91.102	34.2385	12.8225	15.4525	3.28678	1.67404	2.82881	1.41694	-0.0403389	-0.241209	AT3G19820.3	81.495	0	DWF1	#N/A	Involved in the conversion of the early brassinosteroid precursor 24-methylenecholesterol to campesterol.	Hormone regulation
DN67315_c4_g1_i1	3.278	21.259	30.2515	19.6685	4.8455	59.928	29.1325	21.632	-3.20612	-0.508933	-2.58791	1.0406	-0.56383	-1.49516	AT1G32640.1	46.063	8.6e-55	MYC2	bHLH	Encodes a MYC-related transcriptional activator with a typical DNA binding domain of a basic helix-loop-helix leucine zipper motif.	Hormone regulation
DN62150_c0_g1_i1	3.021	8.0655	10.2835	9.8375	3.436	11.6105	10.4895	10.205	-1.76723	-0.350495	-1.61014	0.146484	-0.185704	-0.525594	AT3G20770.1	52.766	3.98e-131	EIN3	EIL	Encodes EIN3 (ethylene-insensitive3), a nuclear transcription factor that initiates downstream transcriptional cascades for ethylene responses.	Hormone regulation
DN62813_c0_g3_i1	11.6165	2.97	0.964	1.7225	4.686	1.6975	0.8455	0.649	3.591	1.62336	2.47048	1.00553	1.30975	0.807051	AT2G40940.1	28.507	1e-12	ERS1	#N/A	Ethylene receptor, subfamily 1. Has histidine kinase activity.	Hormone regulation
DN62333_c1_g3_i11	460.324	199.888	9.982	53.343	366.146	138.721	14.125	29.1105	5.52718	4.32372	4.6961	3.29587	0.330231	0.527	AT5G13870.1	71.119	3.93e-150	XTH5	#N/A	EXGT-A4, endoxyloglucan transferase	Cell division and expansion
DN54838_c0_g1_i5	297.373	27.6035	22.223	22.81	321.421	24.3145	21.3545	21.572	3.74215	0.312798	3.91185	0.187277	-0.112193	0.183034	AT2G01850.1	53.526	1.18e-114	XTH27	#N/A	EXGT-A3 has homology to xyloglucan endotransglucosylases/hydrolases (XTHs). Mutants in this gene show a lesion mimic phenotype associated with leaf maturation and a reduction in the number of tertiary veins. Individual tracheary elements in the mutants are shorter, but phloem transport activity is not severely affected. EXGT-A3 plays a role in xyloglucan degradation in the differentiating trachea…	Cell division and expansion
DN64732_c0_g2_i1	218.462	49.3065	10.864	37.586	193	39.5385	19.227	27.8165	4.32976	2.18222	3.3274	1.04012	0.178782	0.31852	AT1G11545.1	54.636	1.71e-115	XTH8	#N/A	xyloglucan endotransglucosylase/hydrolase 8	Cell division and expansion
DN66233_c0_g5_i1	594.663	182.351	39.9015	31.397	639.469	152.827	52.6565	36.743	3.89756	2.1922	3.60219	1.53722	-0.104803	0.25481	AT4G02330.1	73.832	2.16e-54	PMEPCRB	#N/A	Encodes a pectin methylesterase that is sensitive to chilling stress and brassinosteroid regulation.	Cell division and expansion
DN66233_c1_g1_i4	267.377	97.3435	17.463	14.4305	283.92	85.045	24.7405	12.096	3.9365	2.47878	3.52054	1.78135	-0.0866118	0.194858	AT3G14310.1	47.561	3.34e-86	PME3	#N/A	encodes a pectin methylesterase, targeted by a cellulose binding protein (CBP) from the parasitic nematode Heterodera schachtii during parasitism.	Cell division and expansion
DN66482_c0_g1_i9	253.985	87.8855	53.212	101.839	249.3	94.801	64.28	99.678	2.25492	0.723874	1.95544	0.560532	0.0268576	-0.109277	AT1G80170.1	47.757	3.88e-103	PL	#N/A	Pectin lyase-like superfamily protein	Cell division and expansion
DN58605_c0_g1_i2	142.786	52.468	26.1935	17.5735	133.66	46.741	22.522	15.6115	2.44658	1.00223	2.56916	1.05335	0.0952972	0.166749	AT2G19440.1	63.758	0	GLU	#N/A	Homolog of ZET, an atypical &#946;-1,3 glucanase. Differentially expressed in Ler (very low) vs Col (very high) backgrounds.	Cell division and expansion
DN63090_c1_g3_i3	656.559	419.068	117.387	433.992	705.316	397.288	151.755	460.589	2.48365	1.83591	2.21653	1.38845	-0.103345	0.0769973	AT2G39700.1	74.33	1.56e-146	EXPA	#N/A	putative expansin.	Cell division and expansion
DN61321_c3_g4_i6	26.5705	5.549	2.836	0.0585	25.1665	3.91	3.985	0	3.2279	0.96837	2.65885	-0.0274111	0.0783208	0.505059	AT3G11520.1	56.796	7.34e-79	CYCB1;3	#N/A	Encodes a B-type mitotic cyclin.	Cell division and expansion
DN58093_c0_g3_i2	4.833	3.916	0.005	0	0.815	0.2645	0	0	9.91678	9.61324	10.6707	9.04712	2.56805	3.88804	AT1G13260.1	57.439	2.51e-87	RAV1	RAV	Encodes an AP2/B3 domain transcription factor which is upregulated in response to low temperature.	Cell division and expansion
DN60117_c0_g1_i2	1817.33	520.037	32.516	40.6205	922.899	170.936	12.8725	8.2925	5.80453	3.99939	6.16381	3.73109	0.977578	1.60516	AT5G03760.1	76.873	4.43e-172	CSLA9	#N/A	encodes a beta-mannan synthase	Cellulose and hemicellulose biosynthesis
DN58939_c0_g3_i2	1335.05	652.837	32.6435	25.753	1310.69	415.404	51.1735	31.8005	5.35396	4.32185	4.67878	3.02105	0.0265744	0.652207	AT4G02280.1	78.505	8.83e-59	SUS3	#N/A	Encodes a protein with sucrose synthase activity (SUS3).	Cellulose and hemicellulose biosynthesis
DN67051_c1_g2_i8	704.416	265.896	59.2945	188.811	511.442	146.132	65.1125	182.918	3.57046	2.16489	2.97357	1.16627	0.461856	0.86359	AT5G37180.1	71.053	1.21e-30	SUS5	#N/A	Encodes a protein with sucrose synthase activity (SUS5).	Cellulose and hemicellulose biosynthesis
DN60117_c0_g1_i1	543.394	175.561	46.5835	173.526	315.774	76.6855	32.017	123.345	3.54411	1.91409	3.30198	1.26012	0.783103	1.19495	AT3G43190.1	85.976	7.41e-102	SUS4	#N/A	Encodes a protein with sucrose synthase activity (SUS4).	Cellulose and hemicellulose biosynthesis
DN57271_c0_g1_i4	647.702	326.733	115.023	107.075	442.536	209.529	86.5765	81.158	2.49341	1.50619	2.35375	1.27511	0.549534	0.640957	AT3G29360.2	87.318	0	UGD	#N/A	Encodes one of four UDP-glucose dehydrogenase UGD) genes.	Cellulose and hemicellulose biosynthesis
DN64667_c3_g5_i1	216.947	72.362	5.284	5.1655	188.472	35.219	5.7635	4.179	5.35957	3.77553	5.03126	2.61134	0.202996	1.03888	AT1G27600.2	60.791	1.21e-121	IRX9-L	#N/A	Encodes a member of the GT43 family glycosyltransferases involved in glucuronoxylan biosynthesis	Cellulose and hemicellulose biosynthesis
DN60588_c3_g2_i1	150.207	69.451	9.733	11.204	114.694	39.795	11.0695	11.6365	3.94792	2.83504	3.37312	1.846	0.389168	0.803408	AT5G67230.1	61.377	3.22e-133	IRX14-L	#N/A	Encodes a member of the GT43 family glycosyltransferases involved in glucuronoxylan biosynthesis	Cellulose and hemicellulose biosynthesis
DN65542_c0_g1_i2	343.655	87.874	35.8275	34.952	210.59	35.685	36.3375	32.471	3.26182	1.29437	2.53491	-0.0261414	0.706524	1.30012	AT5G59290.1	75.969	7.27e-61	UXS3	#N/A	Encodes an isoform of UDP-glucuronic acid decarboxylase	Cellulose and hemicellulose biosynthesis
DN61165_c0_g4_i8	238.496	56.279	29.767	23.194	184.617	44.845	31.0995	24.857	3.00218	0.918883	2.56957	0.528056	0.369433	0.32765	AT3G46440.2	87.188	0	UXS5	#N/A	encodes a protein similar to UDP-glucuronic acid decarboxylase	Cellulose and hemicellulose biosynthesis
DN63141_c1_g1_i6	155.232	77.76	35.2285	32.6535	156.192	69.3765	41.1385	42.818	2.13962	1.14229	1.92476	0.753958	-0.00889454	0.164581	AT3G53520.3	72.803	6.65e-123	UXS1	#N/A	Encodes an isoform of UDP-glucuronic acid decarboxylase	Cellulose and hemicellulose biosynthesis
DN63141_c1_g1_i10	81.4815	32.4495	13.5635	12.123	65.3965	21.4165	11.312	11.5485	2.58674	1.25847	2.53136	0.920869	0.317259	0.599474	AT2G47650.1	82.119	1.16e-84	UXS4,	#N/A	encodes a protein similar to UDP-glucuronic acid decarboxylase	Cellulose and hemicellulose biosynthesis
DN56840_c9_g1_i7	110.466	47.103	19.8775	21.1845	102.496	36.985	21.5545	19.78	2.47439	1.24468	2.24951	0.778951	0.108035	0.348879	AT1G29890.2	67.747	0	RAW2	#N/A	Encodes a homolog of the protein Cas1p known to be involved in polysaccharide O-acetylation in Cryptococcus neoformans	Cellulose and hemicellulose biosynthesis
DN61177_c0_g2_i1	570.863	207.893	0.053	0	390.569	105.774	0.02	0.021	13.3949	11.9376	14.2533	12.3687	0.547567	0.974849	AT5G17420.1	77.89	0	CESA7	#N/A	Encodes a xylem-specific cellulose synthase that is phosphorylated on one or more serine residues	Cellulose and hemicellulose biosynthesis
DN66225_c6_g1_i7	264.955	95.9345	0.024	0	138.09	26.5695	0.04	0	13.4304	11.9648	11.7533	9.37556	0.940133	1.85228	AT4G18780.1	76.884	0	CESA8	#N/A	Encodes a member of the cellulose synthase family involved in secondary cell wall biosynthesis.	Cellulose and hemicellulose biosynthesis
DN52659_c0_g1_i3	43.009	8.811	0.669	0.3325	26.214	3.8585	0.451	0	6.00649	3.71923	5.86107	3.09684	0.714301	1.19127	AT3G18660.3	54.871	0	GUX1	#N/A	Plants expressing an RNAi construct specifically targeting PGSIP1 was shown to have a dramatically reduced amount of starch.	Cellulose and hemicellulose biosynthesis
DN60349_c5_g2_i1	334.922	223.479	38.1795	115.976	233.258	95.694	34.9575	69.76	3.13295	2.54927	2.73825	1.45283	0.521896	1.22364	AT3G53260.1	67.579	0	PAL2	#N/A	Encodes phenylalanine lyase.	Lignin biosynthesis
DN64509_c0_g1_i4	29.1655	10.521	2.07	21.554	28.236	12.8315	1.6845	26.3335	3.81656	2.34557	4.06714	2.9293	0.0467271	-0.286418	AT3G10340.1	69.46	0	PAL4	#N/A	Encodes PAL4, a putative a phenylalanine ammonia-lyase.	Lignin biosynthesis
DN63236_c2_g2_i2	519.859	590.154	78.7825	298.36	412.683	210.845	76.6265	220.64	2.72217	2.90514	2.42912	1.46027	0.333086	1.48491	AT2G30490.1	79.783	0	C4H	#N/A	Encodes a cinnamate-4-hydroxylase.	Lignin biosynthesis
DN56676_c0_g3_i3	242.717	210.421	25.7035	32.2975	194.632	99.7895	20.9625	30.209	3.23924	3.03325	3.21487	2.25108	0.318526	1.07632	AT3G21240.1	65.283	0	4CL2	#N/A	encodes an isoform of 4-coumarate:CoA ligase (4CL), which is involved in the last step of the general phenylpropanoid pathway.	Lignin biosynthesis
DN62786_c2_g1_i7	667.559	351.009	161.404	125.782	571.636	241.297	162.364	115.46	2.04821	1.12083	1.81586	0.571578	0.223799	0.540698	AT3G19450.1	66.292	5.31e-147	CAD	#N/A	Encodes a catalytically active cinnamyl alcohol dehydrogenase which uses p-coumaryl aldehyde as a preferred substrate.	Lignin biosynthesis
DN57104_c1_g3_i6	239.947	117.907	21.4395	28.815	185.238	65.168	17.9255	23.394	3.48437	2.45931	3.36929	1.86215	0.373337	0.85542	AT1G15950.1	71.975	5.27e-157	CCR1	#N/A	Encodes a cinnamoyl CoA reductase. Involved in lignin biosynthesis.	Lignin biosynthesis
DN62446_c0_g1_i3	63.3065	20.5295	4.7475	4.5865	44.913	10.321	5.747	5.2385	3.73711	2.11246	2.96625	0.844702	0.495221	0.992116	AT5G48930.1	69.799	8.54e-150	HCT	#N/A	At5g48930 has been shown to encode for the hydroxycinnamoyl-Coenzyme A shikimate/quinate hydroxycinnamoyltransferase (HCT) both synthesizing and catabolizing the hydroxycinnamoylesters (coumaroyl/caffeoyl shikimate and quinate) involved in the phenylpropanoid pathway.	Lignin biosynthesis
DN64752_c3_g1_i6	521.522	206.062	38.366	41.263	341.546	77.9295	23.841	25.6915	3.76483	2.42518	3.84056	1.70872	0.610648	1.40284	AT4G34050.1	84.979	2.2e-151	CCoAOMT1	#N/A	Methyltransferase in the lignin biosynthetic pathway.	Lignin biosynthesis
DN63140_c2_g1_i25	501.486	303.837	58.771	53.772	365.647	173.363	56.7525	52.2645	3.09303	2.37012	2.6877	1.61104	0.455754	0.809499	AT2G40890.1	76.171	0	HCT	#N/A	encodes coumarate 3-hydroxylase (C3H), a P450-dependent monooxygenase.	Lignin biosynthesis
DN66586_c0_g1_i1	744.942	491.161	11.4525	9.8025	477.197	168.029	16.5565	8.868	6.02339	5.42246	4.84911	3.34324	0.642544	1.54748	AT5G54160.1	50.602	6.57e-17	COMT1	#N/A	A caffeic acid/5-hydroxyferulic acid O-methyltransferase.	Lignin biosynthesis
DN67159_c1_g2_i1	2101.23	365.902	0	0	1960.05	323.685	0	0	22.0028	19.4811	21.9025	19.3042	0.100345	0.176869	AT5G05390.1	68.182	3.67e-24	LAC12	#N/A	putative laccase	Lignin biosynthesis
DN66137_c0_g1_i1	1429.39	1336.05	0	0	10.108	32.5575	0	0	21.447	21.3495	14.3032	15.9907	7.14376	5.35884	AT5G60020.1	59.794	3.17e-26	LAC17	#N/A	putative laccase	Lignin biosynthesis
DN56577_c0_g1_i2	45.9505	12.51	0.0095	0	30.0075	7.8195	0	0	12.2399	10.3629	15.873	13.9329	0.614757	0.677934	AT1G63910.1	87.288	7.89e-68	MYB103	MYB	member of MYB3R- and R2R3- type MYB- encoding genes	SCW related transcriptional factor
DN56577_c0_g2_i2	91.5235	32.438	7.407	6.2565	85.2865	19.6345	5.217	5.444	3.62718	2.13072	4.03103	1.9121	0.101825	0.724294	AT1G66230.1	80.451	4.2e-75	MYB20	MYB	Encodes a putative transcription factor (MYB20).	SCW related transcriptional factor
DN65623_c1_g5_i1	152.075	50.492	0.2255	0.029	105.164	16.3555	0.334	0.024	9.39744	7.80678	8.29858	5.61378	0.532135	1.62628	AT5G12870.1	86.364	1.56e-63	MYB46	MYB	Encodes MYB46, member of the R2R3 factor gene family.	SCW related transcriptional factor
DN65043_c0_g1_i6	67.059	39.13	7.0965	3.6195	65.88	26.8095	8.148	4.308	3.24025	2.4631	3.01532	1.71823	0.0255904	0.545531	AT5G25830.1	51.333	2.2e-38	GATA12	GATA	Encodes a member of the GATA factor family of zinc finger transcription factors.	SCW related transcriptional factor
DN64145_c2_g2_i1	66.4345	39.3615	0.0145	0.0145	84.683	24.1805	0	0	12.1617	11.4065	17.3698	15.5616	-0.35014	0.702941	AT1G12260.1	53.598	1.61e-115	VND4	NAC	Encodes a NAC-domain transcription factor that is expressed in developing xylem.	SCW related transcriptional factor
DN64250_c0_g1_i7	26.867	4.812	0.5195	0.121	31.5435	5.6025	0.4405	0.303	5.69257	3.21144	6.16206	3.66886	-0.231508	-0.219434	AT2G46770.1	52.478	5.48e-79	NST1	NAC	NAC transcription factor NST1. NST1 and NST2 are redundant in regulating secondary wall thickening in anther walls and siliques	SCW related transcriptional factor
DN61365_c1_g2_i12	34.6095	2.396	0.1565	0.3495	15.032	2.284	0.806	0.1205	7.78886	3.93639	4.22111	1.50271	1.20313	0.0690653	AT4G35350.1	63.309	1.59e-51	XCP1	#N/A	tracheary element vacuolar protein	Programmed cell death
DN61656_c1_g1_i2	40.308	3.496	3.3845	0.078	18.6395	1.896	2.164	0.1645	3.57405	0.0467625	3.10659	-0.190742	1.1127	0.882746	AT1G11190.1	60	5.31e-77	BFN1,	#N/A	Encodes a bifunctional nuclease that acts on both RNA and DNA involved in nucleic acid degradation to facilitate nucleotide and phosphate recovery during senescence	Programmed cell death
DN61365_c1_g2_i16	289.539	115.216	11.896	7.9625	334.139	110.934	10.7215	7.0365	4.60521	3.27579	4.96187	3.37113	-0.206686	0.054633	AT5G50260.1	57.895	2.21e-131	CEP1	#N/A	Encodes a papain-like cysteine protease involved in tapetal programmed cell death and pollen development.	Programmed cell death
DN67088_c0_g2_i7	245.625	48.6665	0	0	185.601	18.4865	0.262	0	18.9061	16.5706	9.46843	6.14076	0.404252	1.39646	AT1G26820.1	55.978	8.81e-76	RNS3	#N/A	Encodes ribonuclease RNS3.	Programmed cell death
DN61670_c1_g1_i1	159.957	30.254	0.0575	0	119.945	10.498	0	0	11.4418	9.03935	17.872	14.3578	0.415305	1.52701	AT2G02990.1	50	1.88e-11	RNS1	#N/A	Encodes a member of the ribonuclease T2 family that responds to inorganic phosphate starvation, and inhibits production of anthocyanin.	Programmed cell death
DN60752_c0_g1_i7	18.3755	11.1605	0	0	15.642	5.0625	0	0	15.1655	14.4461	14.9331	13.3056	0.232359	1.14048	AT5G04200.1	48.824	3.47e-99	MC9	#N/A	Encodes a putative metacaspase.	Programmed cell death
DN57803_c1_g2_i15	47.399	21.611	3.1985	2.38	38.5915	21.3825	4.2505	3.2445	3.88939	2.7563	3.18258	2.33073	0.296574	0.0153353	AT4G32890.1	56.481	1.04e-35	GATA9	GATA	Encodes a member of the GATA factor family of zinc finger transcription factors.	Stress response
DN52856_c0_g3_i4	1.6245	35.781	27.9305	8.895	2.247	81.206	25.257	10.4085	-4.10377	0.357352	-3.49061	1.6849	-0.468004	-1.18239	AT5G26170.1	69.444	5.57e-30	WRKY50	WRKY	member of WRKY Transcription Factor	Stress response
DN57304_c3_g2_i1	2.3785	7.773	1.8165	2.235	1.769	5.8805	1.01	1.6585	0.388891	2.09731	0.808579	2.54158	0.427118	0.402533	AT5G50200.3	51.25	1.31e-44	NRT3.1	#N/A	Wound-responsive gene 3 (WR3).	Stress response
DN65145_c1_g4_i1	11.578	44.1345	34.6625	4.567	11.96	113.97	24.3855	5.0245	-1.58199	0.348531	-1.02781	2.22456	-0.0468313	-1.36868	AT4G17500.1	49.315	6.1e-33	ERF-1	ERF	Encodes a member of the ERF (ethylene response factor) subfamily B-3 of ERF/AP2 transcription factor family (ATERF-1).	Stress response
DN61888_c0_g2_i1	40.4785	49.717	35.8435	4.8425	26.479	97.862	19.9015	6.5875	0.175444	0.472028	0.411971	2.29787	0.612307	-0.97701	AT1G28360.1	81.667	4.53e-18	ERF12	ERF	encodes a member of the ERF (ethylene response factor) subfamily B-1 of ERF/AP2 transcription factor family (ERF12).	Stress response
DN61170_c0_g2_i7	1.2515	11.2285	6.0055	0.3125	1.464	22.201	1.688	0.3935	-2.26263	0.902809	-0.205399	3.71724	-0.226257	-0.983459	AT4G23750.2	43.506	1.14e-17	CRF2	ERF	encodes a member of the ERF (ethylene response factor) subfamily B-5 of ERF/AP2 transcription factor family.	Stress response
DN59099_c0_g1_i6	1.5305	8.04	2.006	0.329	0.473	14.213	1.717	0.4595	-0.390319	2.00287	-1.85998	3.04925	1.69409	-0.821944	AT5G47220.1	80.769	1.4e-13	ERF2	ERF	Encodes a member of the ERF (ethylene response factor) subfamily B-3 of ERF/AP2 transcription factor family (ATERF-2).	Stress response
DN66155_c1_g1_i13	3.085	13.7585	2.636	2.7525	3.093	13.57	1.882	1.877	0.22692	2.3839	0.71674	2.85008	-0.00373634	0.0199025	AT4G32330.3	70.787	1.03e-33	WDL5	#N/A	WDL5 is an target of EIN3 that co-localizes with cortical microtubles.	Stress response
DN65426_c0_g3_i1	0.784	6.413	0.961	0.0605	0.6305	10.0745	1.027	0.2205	-0.293683	2.73839	-0.703868	3.2942	0.314357	-0.651637	AT5G13330.1	62.295	9.55e-17	Rap2.6L	ERF	encodes a member of the ERF (ethylene response factor) subfamily B-4 of ERF/AP2 transcription factor family.	Stress response
DN63616_c1_g1_i8	0.061	1.477	2.373	1.3925	0.0525	5.383	1.0875	2.2505	-5.28176	-0.684042	-4.37255	2.3074	0.216492	-1.86574	AT3G25730.1	58.607	1.1e-88	EDF3	RAV	ethylene response DNA binding factor 3	Stress response
DN60062_c2_g4_i1	0.1165	0.3195	0.834	0	0.1855	3.3685	0.1355	0.131	-2.83972	-1.38423	0.453126	4.63574	-0.671089	-3.39822	AT5G50080.1	71.951	2.26e-23	ERF110	ERF	encodes a member of the ERF (ethylene response factor) subfamily B-4 of ERF/AP2 transcription factor family.	Stress response
DN64170_c1_g2_i1	0.506	0.2	17.3555	46.2735	0.703	0.461	14.953	43.964	-5.10011	-6.43925	-4.41077	-5.01952	-0.474387	-1.20477	AT3G13540.1	59.195	7.97e-67	MYB5	MYB	Encodes a member of the MYB family of transcriptional regulators.	Stress response
DN58434_c0_g1_i6	5.2635	35.9765	314.208	330.235	7.191	38.001	332.3	280.794	-5.89956	-3.1266	-5.53015	-3.12837	-0.45017	-0.0789825	AT1G22640.1	68.992	1.35e-60	MYB3	MYB	MYB-type transcription factor (MYB3) that represses phenylpropanoid biosynthesis gene expression	Stress response
DN66687_c1_g8_i1	6.0255	161.313	145.98	119.481	8.403	97.242	103.148	96.177	-4.59855	0.144092	-3.61767	-0.0850714	-0.479824	0.730211	AT5G65700.2	92.857	3.19e-62	BAM1	#N/A	Encodes a CLAVATA1-related receptor kinase-like protein required for both shoot and flower meristem function.	Stress response
DN66687_c1_g4_i1	1.489	48.4625	41.524	39.428	1.863	35.965	36.169	36.5035	-4.80153	0.222923	-4.27905	-0.00816011	-0.323284	0.430275	AT4G20270.1	38.049	1.43e-29	BAM3	#N/A	Encodes a CLAVATA1-related receptor kinase-like protein required for both shoot and flower meristem function.	Stress response
DN62495_c0_g2_i1	0	5.3635	31.7295	1.867	0	3.719	23.7095	1.194	-15.9535	-2.56458	-15.5332	-2.67248	0	0.52826	AT1G65480.1	62.195	2e-61	FT	#N/A	FT, together with LFY, promotes flowering and is antagonistic with its homologous gene, TERMINAL FLOWER1 (TFL1).	Stress response
DN55010_c0_g1_i5	1.99	1.2375	6.2055	25.4235	2.461	1.791	8.6415	22.2455	-1.64078	-2.32612	-1.81204	-2.27052	-0.306476	-0.533337	AT5G17300.1	70.423	7.59e-29	RVE1	MYB_related	Myb-like transcription factor that regulates hypocotyl growth by regulating free auxin levels in a time-of-day specific manner.	Stress response
DN62078_c0_g2_i1	0.669	8.799	14.766	29.476	1.0705	10.3235	14.0205	36.0135	-4.46413	-0.746868	-3.71118	-0.441606	-0.678207	-0.230521	AT3G26744.4	50.943	2.58e-21	ICE1	bHLH	Encodes a MYC-like bHLH transcriptional activator that binds specifically to the MYC recognition sequences in the CBF3 promoter.	Stress response
DN62078_c2_g4_i1	1.846	10.4755	15.6605	37.2755	1.9965	17.541	19.6915	48.7465	-3.08466	-0.580111	-3.30203	-0.166842	-0.113071	-0.743712	AT1G12860.1	88.235	2.89e-11	ICE2	bHLH	Encodes ICE2 (Inducer of CBF Expression 2), a transcription factor of the bHLH family that participates in the response to deep freezing through the cold acclimation-dependent pathway.	Stress response
