# Supplementary material for: Seasonal Developing Xylem Transcriptome Analysis of Pinus densiflora Unveils Novel Insights for Compression Wood Formation
Source: Genes (Basel). 2023 Aug 26;14(9):1698. doi: 10.3390/genes14091698 (PMC10531420; doi:10.3390/genes14091698)
Supplement: Supplementary file 1 [file genes-14-01698-s001.zip › Nguyen et al_Genes_Sup TableS4.xlsx]

## Sheet: Sheet1
Supplementary Table S4. List of typical compression wood up- and down- regulated genes.
Contig ID	Average gene expression (TPM)								CW vs OW		CW up or down	Gene name	TF family	AGI	% similarity	P-value	Description
	SP_CW	SM_CW	FA_CW	WN_CW	SP_OW	SM_OW	FA_OW	WN_OW	SP	SM
DN66137_c0_g1_i1	1429.39	1336.05	0	0	10.108	32.5575	0	0	7.14376	5.35884	SP -SM - up	LAC17	#N/A	AT5G60020.1	59.794	3.17e-26	putative laccase
DN65537_c0_g1_i8	101.1	5.07	0	0	28.5765	0.608	0	0	1.82288	3.05984	SP -SM - up	LAC12	#N/A	AT5G05390.1	73.043	1.06e-55	putative laccase
DN53462_c0_g1_i2	122.944	51.3335	9.7655	7.874	35.311	13.664	3.787	5.1505	1.79981	1.90952	SP -SM - up	MAT2	#N/A	AT4G01850.2	96.154	3.05e-31	S-adenosylmethionine synthetase 2
DN65392_c1_g3_i1	131.622	65.4205	5.5555	4.015	0.6565	0.278	3.9805	6.0205	7.64739	7.87851	SP -SM - up	SRG1	#N/A	AT1G17020.1	42.574	7.15e-21	Encodes a novel member of the Fe(II)/ascorbate oxidase gene family
DN54705_c0_g2_i1	121.598	217.383	0	0	0	1.6665	0	0	17.8918	7.02728	SP -SM - up	GLP4	#N/A	AT1G18970.1	33.161	5.83e-24	Encodes a germin-like protein with possible oxalate oxidase activity
DN59741_c2_g1_i4	37.2085	44.668	0	0	0	0.3945	0	0	16.1833	6.82307	SP -SM - up	KCS1	#N/A	AT1G01120.1	51.179	2.33e-142	Encodes a condensing enzyme KCS1 (3-ketoacyl-CoA synthase 1)
DN63294_c1_g1_i1	29.569	105.987	0	0	3.1845	4.278	0	0	3.21495	4.6308	SP -SM - up	CYP76C4	#N/A	AT2G45550.1	45.992	2.78e-153	member of CYP76C
DN63045_c0_g1_i11	25.21	14.954	0	0	0.0335	0.0405	0	0	9.55562	8.52839	SP -SM - up	KAM1	#N/A	AT2G20370.1	52.239	2.56e-151	Encodes a xyloglucan galactosyltransferase
DN60057_c0_g2_i10	18.2405	4.6315	0.0095	0	0.043	0.121	0	0	8.72859	5.2584	SP -SM - up	ARR3	#N/A	AT1G59940.1	61.069	9.84e-48	Rapidly induced by cytokinin
DN66642_c0_g2_i2	12.5735	4.5495	1.7035	0.0435	0.036	0.157	0.1225	0	8.44817	4.85687	SP -SM - up	MES17	#N/A	AT3G10870.1	49.004	2.72e-75	Encodes a methyl IAA
DN64935_c0_g2_i3	12.062	4.419	0	0	2.841	0.1915	0	0	2.086	4.5283	SP -SM - up	BGLU40	#N/A	AT1G26560.1	46.667	9.3e-27	beta glucosidase 40
DN54167_c0_g1_i3	9.884	13.4925	0	0	0	0.184	0	0	14.2709	6.19631	SP -SM - up	PSK3	#N/A	AT3G49780.1	66.667	1.18e-09	Phytosulfokine 3 precursor
DN58856_c1_g6_i1	2.8285	3.239	0	0	0	0	0	0	12.4658	12.6613	SP -SM - up	CYP94C1	#N/A	AT2G27690.1	51.142	1.66e-75	Encodes a CYP94C1.
DN63254_c0_g1_i4	11.0275	7.854	0.34	0.107	0.56	0.5145	0	0.291	4.29954	3.93218	SP -SM - up	BAN	#N/A	AT1G61720.1	42.202	1.06e-21	Negative regulator of flavonoid biosynthesis,
DN60618_c2_g1_i1	17.443	2.5325	0.1405	0.378	3.1365	0.349	0.0705	0.2125	2.47542	2.85926	SP -SM - up	FLA11	#N/A	AT5G03170.1	41.781	1.64e-27	Encodes FLA11, a member of fasciclin-like arabinogalactan proteins (FLAs)
DN65782_c1_g3_i10	90.417	44.823	0	0	16.3895	4.142	0.256	0	2.46382	3.43584	SP -SM - up	PL	#N/A	AT4G13710.2	76.136	1.66e-45	Pectin lyase-like superfamily protein
DN65392_c1_g2_i2	217.868	72.3715	3.378	3.4695	1.592	1.5725	2.7185	3.679	7.09647	5.52429	SP -SM - up	LBO1	#N/A	AT3G21420.1	45.276	5.26e-78	involved in the biosynthesis of strigolactones.
DN65341_c1_g2_i1	4.6055	3.603	0.262	0.223	0.4745	0.2465	0.271	0	3.27888	3.86954	SP -SM - up	#N/A	#N/A	AT5G19440.1	62.821	1.16e-26	similar to Eucalyptus gunnii alcohol dehydrogenase of unknown physiological function
DN59282_c0_g4_i2	368.672	146.716	0	0	1.965	1.844	0	0	7.55166	6.31404	SP -SM - up	#N/A	#N/A	AT2G33570.1	63.019	1.62e-117	glycosyltransferase family protein (DUF23)
DN67328_c6_g3_i4	2.3365	10.991	2.0675	2.181	0.614	67.0955	2.417	1.317	1.92804	-2.60989	SM - down	ADR1-L1	#N/A	AT4G33300.2	50	6.17e-14	Encodes a member of the ADR1 family nucleotide-binding leucine-rich repeat (NB-LRR) immune receptors.
DN61857_c0_g8_i1	11.912	42.753	15.5805	5.0225	15.152	132.719	17.753	13.2605	-0.347093	-1.63428	SM - down	PAD4	#N/A	AT3G52430.1	29.655	5.99e-16	Encodes a lipase-like gene
DN55860_c2_g1_i1	2.281	7.669	2.839	1.561	3.5675	29.1215	1.596	2.4135	-0.645247	-1.92497	SM - down	CYP75B1	#N/A	AT5G07990.1	46.825	7.26e-31	flavonoid biosynthesis
DN55999_c0_g2_i1	16.6835	38.2585	11.172	8.125	16.745	122.037	8.6795	10.2505	-0.0053084	-1.67347	SM - down	CYP76C4	#N/A	AT2G45550.1	51.295	1.1e-69	member of CYP76C
DN66632_c0_g2_i3	1.613	1.236	0	0.4945	0.999	11.344	0.241	0.556	0.69119	-3.19818	SM - down	CYP93D1	#N/A	AT5G06900.1	41.964	2.02e-23	member of CYP93D
DN65299_c1_g1_i6	0.9595	2.3575	0.6375	0.0385	0.806	10.0145	0.5945	0	0.251503	-2.08676	SM - down	CYP94B3	#N/A	AT3G48520.1	45.542	4.76e-115	jasmonic acid signaling
DN58856_c1_g9_i3	0.4945	0.9905	0.631	0	0.457	7.3045	0	0	0.113776	-2.88256	SM - down	CYP94C1	#N/A	AT2G27690.1	61.947	3.13e-49	induced in response to wounding and jasmonic acid treatment.
DN104294_c0_g1_i1	0	0	0	0	1.399	1.2645	0	0	-11.4502	-11.3044	SM - down	DCR	#N/A	AT5G23940.1	55.882	5.96e-23	Encodes PERMEABLE LEAVES3 (PEL3), a putative acyl-transferase.
DN62627_c1_g1_i18	0	0	0	0	0.134	2.5585	0	0	-8.06609	-12.3211	SM - down	DRT100	#N/A	AT3G12610.1	41.667	9.11e-13	Plays role in DNA-damage repair/toleration. Partially complements RecA- phenotypes.
DN61580_c0_g1_i6	0.878	0	1.3105	0	0	8.287	0	1.5355	10.7781	-14.0166	SM - down	ER	#N/A	AT2G26330.1	48.039	7.98e-20	defense response
DN66976_c1_g3_i3	0	0	0.4175	0	0.961	1.6045	0	1.0745	-10.9084	-11.6479	SM - down	EXL4	#N/A	AT5G09440.1	67.442	2.87e-14	EXORDIUM like 4
DN63043_c1_g1_i11	0	3.304	3.174	1.1605	0.2805	12.944	1.3735	4.6985	-9.13186	-1.97	SM - down	FLS2	#N/A	AT5G46330.1	45.098	3.5e-07	defense response
DN60814_c0_g2_i3	4.594	10.3825	10.9055	0.2715	4.303	43.7015	5.807	0.7845	0.094408	-2.07353	SM - down	JAZ1	#N/A	AT1G19180.2	33.529	1.07e-08	involved in jasmonate signaling
DN61670_c0_g1_i15	0.892	1.7715	1.315	4.1755	3.1635	8.39	0	3.2015	-1.82641	-2.2437	SM - down	RNS3	#N/A	AT1G26820.1	46.479	5.08e-18	Encodes ribonuclease RNS3.
DN65684_c0_g4_i4	0	0.9725	0.168	0	0.286	3.5875	0.5155	0.042	-9.15987	-1.88321	SM - down	#N/A	#N/A	AT1G79620.1	53.935	0	LRR kinase involved in switching between cell elongation and secondary cell wall thickening
DN61832_c0_g8_i1	0.161	3.83	3.3495	0.1205	0.509	23.958	2.26	0.3135	-1.6606	-2.64509	SM - down	#N/A	#N/A	AT4G29050.1	42.784	1.38e-46	Concanavalin A-like lectin protein kinase family protein
DN66698_c2_g1_i14	0	0.637	0.437	0	0.957	3.522	0.211	0.464	-10.9024	-2.46703	SM - down	#N/A	#N/A	AT1G62950.1	38.333	6.68e-19	leucine-rich repeat transmembrane protein kinase family protein
DN65420_c0_g1_i1	0.3825	8.353	6.949	0.7235	0.923	39.6205	4.555	0	-1.27087	-2.24588	SM - down	#N/A	#N/A	AT4G02420.1	50.588	1.92e-23	Concanavalin A-like lectin protein kinase family protein
