# Supplementary material for: Seasonal Developing Xylem Transcriptome Analysis of Pinus densiflora Unveils Novel Insights for Compression Wood Formation
Source: Genes (Basel). 2023 Aug 26;14(9):1698. doi: 10.3390/genes14091698 (PMC10531420; doi:10.3390/genes14091698)
Supplement: Supplementary file 1 [file genes-14-01698-s001.zip › Nguyen et al_Genes_Sup TableS5.xlsx]

## Sheet: Sheet1
Supplementary Table S5. List of typical compression wood up- and down- regulated transcriptional factors
Contig ID	Average gene expression (TPM)								CW vs OW		CW up or down	Gene name	TF family	AGI	% similarity	P-value	Description
	SP_CW	SM_CW	FA_CW	WN_CW	SP_OW	SM_OW	FA_OW	WN_OW	SP	SM
DN57342_c0_g1_i2	24.923	2.561	0	0	0.5185	0.0895	0	0	5.58699	4.83868	SP - SM - up	ERF4	ERF	AT3G15210.1	77.049	2.71e-26	Ethylene response DNA binding factor 4
DN63531_c0_g3_i10	11.838	5.815	0	0	0.5755	0.187	0	0	4.36247	4.95867	SP - SM - up	MYB106	MYB	AT3G01140.1	81.89	1.42e-65	MYB transcriptional factor
DN58093_c0_g3_i2	4.833	3.916	0.005	0	0.815	0.2645	0	0	2.56805	3.88804	SP - SM - up	RAV1	RAV	AT1G13260.1	57.439	2.51e-87	AP2/B3 domain transcription factor
DN59807_c0_g2_i1	3.2945	3.6655	0.742	1.6835	0.3025	0.986	0.627	0.595	3.44505	1.89435	SP - SM - up	MYB4	MYB	AT4G38620.1	90.909	1.13e-46	MYB transcriptional factor
DN57698_c0_g2_i2	3.207	5.134	0	0	0	0.397	0	0	12.647	3.69287	SP - SM - up	MYB55	MYB	AT4G01680.3	65.882	4.49e-36	MYB transcriptional factor
DN60407_c0_g3_i2	29.1195	0.4095	0.4515	1.068	0	0	0	0	15.8297	9.67772	SP - up	HB15	HD-ZIP	AT1G52150.2	69.091	3.17e-148	Member of the class III HD-ZIP protein family
DN65508_c0_g1_i8	5.734	1.297	1.114	0.85	0.533	1.316	1.153	0.213	3.42733	-0.020981	SP - up	bZIP16	bZIP	AT2G35530.1	67.123	6.48e-29	G group bZIP transcription factor family
DN57444_c0_g2_i1	3.942	1.4235	0.3455	3.6555	0	0.6905	0.7175	0	12.9447	1.04373	SP - up	ICE2	bHLH	AT1G12860.1	89.091	1.83e-28	INDUCER OF CBF EXPRESSION 2
DN62049_c0_g1_i23	3.8075	0.58	0	0.8095	0	3.118	0	0.4195	12.8946	-2.4265	SP - up	Unknown	C2H2	AT4G25610.1	51.948	1.67e-48	C2H2-like zinc finger protein
DN58313_c3_g5_i1	3.421	0.5375	0.6665	1.444	0.0105	0.2555	0	1.2045	8.34788	1.07294	SP - up	Unknown	Trihelix	AT1G21200.1	50.224	5.16e-53	sequence-specific DNA binding transcription factor
DN62630_c0_g2_i1	1.7245	0.737	0	0	0	0	0	0	11.752	10.5255	SP - up	HB-3	WOX	AT2G33880.1	67.123	2.73e-27	similarity to WUS type homeodomain protein
DN61704_c3_g3_i1	1.2465	0	0.1595	1.471	0.1185	0.334	0.1005	1.456	3.39492	-9.3837	SP - up	SPT	bHLH	AT4G36930.1	77.049	6.3e-16	transcription factor of the bHLH protein family
DN56334_c7_g1_i2	0.5525	0.1785	0.194	0.192	2.4405	0.107	0.1165	0.1575	-2.14313	0.738313	SP - down	HAT14	HD-ZIP	AT5G06710.1	62.759	6.44e-40	Homeobox-leucine zipper protein.
DN56922_c0_g8_i5	0	0	0.9115	0.2815	2.0015	0	0	2.5445	-11.9669	0	SP - down	FRS3	FAR1	AT2G27110.3	33.117	4.14e-10	FAR1-related sequence 3
DN65797_c4_g2_i4	3.7945	19.968	25.3265	3.5965	2.852	79.3995	18.88	6.5375	0.411936	-1.99144	SM - down	ERF017	ERF	AT1G19210.1	66.25	8.94e-34	encodes a member of the DREB subfamily A-5 of ERF/AP2 transcription factor family
DN58060_c1_g2_i6	4.256	19.5925	20.058	2.9055	4.7195	68.8595	13.583	2.553	-0.149136	-1.81335	SM - down	ERF016	ERF	AT5G21960.1	70.833	2.91e-32	encodes a member of the DREB subfamily A-5 of ERF/AP2 transcription factor family
DN55561_c0_g2_i1	1.0645	11.039	18.596	11.046	1.3725	53.4765	12.465	13.3275	-0.36663	-2.2763	SM - down	WRKY41	WRKY	AT4G11070.2	51.2	2.12e-28	member of WRKY Transcription Factor; Group III
DN56271_c3_g1_i4	2.296	8.4765	18.0685	2.002	1.7215	37.0895	9.7145	2.277	0.415456	-2.12947	SM - down	ERF018	ERF	AT5G21960.1	64.211	9.12e-39	encodes a member of the DREB subfamily A-5 of ERF/AP2 transcription factor family
DN66934_c2_g4_i1	6.5805	4.2335	8.3155	0.903	2.298	34.6935	8.764	1.259	1.51782	-3.03474	SM - down	ERF019	ERF	AT1G22810.1	58.065	1.03e-07	encodes a member of the DREB subfamily A-5 of ERF/AP2 transcription factor family.
DN66310_c0_g1_i2	2.7775	4.313	6.307	0.676	0	25.318	4.4445	0.5665	12.4396	-2.5534	SM - down	ZAT4	C2H2	AT2G45120.1	51.02	3.08e-09	C2H2-like zinc finger protein
DN66310_c0_g1_i11	0.152	7.5535	3.782	0.2885	0.1175	25.0485	3.0865	0.199	0.371411	-1.72951	SM - down	Unknown	C2H2	AT3G60580.1	26.971	3.33e-13	C2H2-like zinc finger protein
DN55930_c2_g2_i7	0.523	5.7515	7.387	1.104	0.776	22.3215	6.1505	0.7975	-0.569246	-1.95642	SM - down	Unknown	C2H2	AT1G26610.1	34.109	9.96e-13	C2H2-like zinc finger protein
DN56271_c3_g5_i2	3.3435	3.9975	0.876	0	2.378	18.5445	0.9295	0.1415	0.49161	-2.21382	SM - down	ORA47	ERF	AT1G74930.1	58.333	1.08e-35	encodes a member of the DREB subfamily A-5 of ERF/AP2 transcription factor family
DN62198_c2_g5_i3	0.404	3.856	2.3585	0.1315	0.6005	17.667	1.7445	0	-0.571809	-2.19588	SM - down	LBD11	LBD	AT2G28500.1	66.667	2.6e-17	LOB domain-containing protein 11
DN61561_c0_g5_i1	2.3445	4.3435	2.7005	0.2105	2.237	16.2535	1.756	0	0.067715	-1.90382	SM - down	Unknown	ERF	AT1G01250.1	76.119	1.21e-26	encodes a member of the DREB subfamily A-4 of ERF/AP2 transcription factor family
DN65880_c0_g1_i14	1.6535	0.448	0.024	0	1.6275	3.244	0.04	0	0.0228655	-2.8562	SM - down	Unknown	ERF	AT1G77640.1	66.667	1.09e-14	encodes a member of the DREB subfamily A-5 of ERF/AP2 transcription factor family
DN66934_c1_g1_i2	0	2.42	4.131	0.8905	0.1425	14.855	2.479	0.934	-8.15482	-2.61787	SM - down	RAP2.10	ERF	AT4G36900.1	61.765	1.72e-08	encodes a member of the DREB subfamily A-5 of ERF/AP2 transcription factor family
DN58060_c1_g1_i3	1.325	1.4175	0.76	4.236	0	14.842	1.39	2.513	11.3718	-3.38826	SM - down	ERF-011	ERF	AT3G50260.1	68.966	6.49e-08	Involved in defense and freezing stress responses
DN58383_c0_g1_i1	0.3725	1.7885	2.107	0	0.295	11.6055	1.354	0	0.336525	-2.69799	SM - down	LBD1	LBD	AT1G07900.1	52.273	5.87e-10	LOB domain-containing protein 1
DN61561_c0_g3_i1	0.7005	1.4885	6.3495	0	1.289	10.1765	2.1295	0.315	-0.879795	-2.77331	SM - down	FUF1	ERF	AT1G71450.1	78.431	1.46e-23	encodes a member of the DREB subfamily A-4 of ERF/AP2 transcription factor family
DN60795_c1_g1_i6	0.111	1.2725	2.1325	0	0	7.846	0.7155	0	7.79442	-2.62429	SM - down	anac032	NAC	AT1G77450.1	67.949	2.88e-71	NAC domain containing protein 32
DN65857_c0_g5_i1	0.3295	1.213	1.061	0	0.274	6.6055	0.4145	0	0.266103	-2.44509	SM - down	TINY2	ERF	AT5G11590.1	57.143	2.12e-21	encodes a member of the DREB subfamily A-4 of ERF/AP2 transcription factor family
DN59751_c0_g2_i11	0.8725	1.5515	0.459	0.181	0.4045	6.5975	0.3365	0.147	1.10902	-2.08826	SM - down	ATMYB3	MYB	AT3G27810.1	69.524	1.47e-47	Induced by jasmonate.
DN58459_c0_g4_i7	0.633	1.032	0.906	0	0.3095	6.053	0.5345	0	1.03227	-2.55221	SM - down	FUF1	ERF	AT1G71450.1	74.627	5.02e-31	encodes a member of the DREB subfamily A-4 of ERF/AP2 transcription factor family
DN63002_c5_g1_i11	0.1025	0.9075	0.723	0.071	0.057	6.0325	0.231	0	0.84659	-2.73279	SM - down	ERF020	ERF	AT5G21960.1	62.264	4.89e-15	encodes a member of the DREB subfamily A-5 of ERF/AP2 transcription factor family
DN61561_c0_g4_i1	1.4295	1.289	1.1495	0	1.255	5.601	0.6245	0	0.187823	-2.11943	SM - down	TINY2	ERF	AT5G11590.1	77.612	5.33e-28	encodes a member of the DREB subfamily A-4 of ERF/AP2 transcription factor family
DN62198_c1_g1_i2	0.0955	0.8525	0.5055	0.044	0.606	5.1775	1.2265	0.1065	-2.66575	-2.60248	SM - down	LBD1	LBD	AT1G07900.1	45.098	6.35e-20	LOB domain-containing protein 1
DN59751_c0_g2_i14	0.3755	1.133	0.3905	0	0.363	4.949	0.418	0.2045	0.0488434	-2.12699	SM - down	MYB116	MYB	AT1G25340.1	53.6	8.02e-38	putative transcription factor (MYB116)
DN66310_c0_g1_i1	0.0665	0.8075	1.2225	0.1535	0	3.7205	0.256	0.424	7.05528	-2.20396	SM - down	ZAT4	C2H2	AT2G45120.1	68	7.5e-06	C2H2-like zinc finger protein
DN67092_c1_g4_i1	0.267	1.1215	0.0815	0.16	0.2035	3.714	0.2125	0.1935	0.391811	-1.72754	SM - down	anac036	NAC	AT2G17040.1	55.814	2.04e-08	Involved in leaf and inflorescence stem morphogenesis
DN60062_c2_g4_i1	0.1165	0.3195	0.834	0	0.1855	3.3685	0.1355	0.131	-0.671089	-3.39822	SM - down	ERF110	ERF	AT5G50080.1	71.951	2.26e-23	encodes a member of the ERF (ethylene response factor) subfamily B-4 of ERF/AP2 transcription factor family
DN63616_c1_g1_i1	0.489	0.6075	1.2825	0.425	0.3785	3.2285	0.7955	0.9025	0.369541	-2.40991	SM - down	EDF3	RAV	AT3G25730.1	56.098	1.02e-75	ethylene response DNA binding factor 3
DN54590_c0_g1_i2	0.508	0.327	0.5355	0.0585	1.0785	2.495	0.43	0.042	-1.08613	-2.93168	SM - down	ERF12	ERF	AT1G28360.1	73.529	4.32e-28	Regulates floral development.
DN65145_c1_g5_i1	0.252	0.7155	0.9835	0.1825	0	2.2455	0.1615	0.209	8.97728	-1.65001	SM - down	ERF-1	ERF	AT4G17500.1	37.778	1.2e-18	Encodes a member of the ERF (ethylene response factor) subfamily B-3 of ERF/AP2 transcription factor family (ATERF-1)
DN58641_c1_g1_i6	0.1245	0.522	0.9085	0.352	0	1.9225	0.2395	0.147	7.96	-1.88086	SM - down	ERF021	ERF	AT5G21960.1	46.053	4.26e-15	encodes a member of the DREB subfamily A-5 of ERF/AP2 transcription factor family
DN62610_c0_g2_i1	0	0.157	0.0335	0.3345	0	1.7975	0	0	0	-3.51716	SM - down	ERF022	ERF	AT5G21960.1	58.333	2.09e-16	encodes a member of the DREB subfamily A-5 of ERF/AP2 transcription factor family
