# Supplementary material for: Seasonal Developing Xylem Transcriptome Analysis of Pinus densiflora Unveils Novel Insights for Compression Wood Formation
Source: Genes (Basel). 2023 Aug 26;14(9):1698. doi: 10.3390/genes14091698 (PMC10531420; doi:10.3390/genes14091698)
Supplement: Supplementary file 1 [file genes-14-01698-s001.zip › Nguyen et al_Genes_Sup TableS6.xlsx]

## Sheet: Sheet1
Supplementary Table S6. Primer sequences used in this study.
Gene name	Transcript ID	Forward primer (5' - 3')	Reverse primer (5' - 3')
PdeCesA7	DN61177_c0_g2_i1	GGT TGC CTA TCA GTC GTG AAA	CAG GAC ACA TTG TCT ACA GGG TA
PdeCesA8	DN66225_c6_g1_i4	TCT CAG TAT GGG TGA TTC TCC A	AAT TGC CAT GCA TTT CTG AAG
PdeIRX9	DN64667_c3_g5_i1	AGA GTG ATT GGG TGG CAG AC	TGG CTC TCA TCT GCG ACT AG
Pde4CL	DN56676_c0_g3_i3	GTG GTG AAG TCG TCG GAA AT	ATT TTG CTG CCA GTC TGC TT
PdeC4H	DN60001_c3_g1_i1	TGC AGC AAT TGA GAC AAC GC	GGC GAC GAT GAG AGA ATG GT
PdeLAC17	DN58818_c0_g3_i6	TTT CAA GCA GAT GAA AGG AGT TT	TGA AAC CAT GGA GAT GGA CA
PdeNAC2	DN64145_c2_g2_i2	ATG AAC ACG CTA TCT CGC GTT	TCA TTT TCC TGC AAA GCTCCA
PdeMYB46	DN65623_c1_g5_i1	TTT CTG GAA CTC CTG CAT AAA GA	CAT TAA TCT GAT CGC CTG CAT
PdeC3H	DN63140_c2_g1_i25	GAC GAG TGG TGC CAA ACA AC	AAT TGT GCA CCA GGG CAG AT
PdeCOMT	DN66586_c0_g1_i1	GGA CCA GAG ATT CAA CCG GG	CCT CCT GGA TTG TAC GCC AA
PdeCCoAOMT	DN66132_c0_g3_i6	AAG CAT CCC TGG AAC CTC AT	TCA ATA GAC ACG CCT GCA AAG
PdeCCR	DN57104_c1_g3_i6	TCC TCC ATT GGG GCA GTT TAC	CAG GCA TTG TTT CGC TGG TG
PdeCAD	DN62786_c2_g1_i7	ACA GAG CCT GAA AAA GCC T	CCC TTC CCT AAC CGT TCC AT
PdeLAC3	DN63055_c0_g3_i3	GGT TTG GGG TTG ATC AAA TG	TCT GGG AGG TGA TTG GAG AC
PdeLAC10	DN66137_c0_g4_i4	CTA GCT TCG CCA ATG GTC TC	GGA TTG TCA GCC ACG AAT CT
PdeLAC12	DN67159_c1_g2_i1	CCA AGC TTG GTA GCA AAC GAA GAA GAA ACT T	CCT CTA GAT GAC AGA CAT CTG AAG TGC ACA G
PdeUBC11	DN59720_c0_g1_i20	GTC CCG CAC TGA CAA TTT CT	TTG AGT CCA TGC TCT TGC TG
AtMYB46	AT5G12870.1	ATG AGG AAG CCA GAG GTA GCC ATT	TCA TAT GCT TTG TTT GAA GTT GAA G
PdeERF4	DN57342_c0_g1_i2	ATG GCG GCT CAC AGA CAT AG	CTA ATC CTT GTA TCC CAC ACA GAA
PdeMYB106	DN63531_c0_g3_i10	GGA ATA ATG GGT AGG GCT CC	TCA TAG ATG CTT GCT TTC ACT GC
